# Supplementary material for: The location of olfactory receptors within olfactory epithelium is independent of odorant volatility and solubility
Source: BMC Res Notes. 2011 May 6;4:137. doi: 10.1186/1756-0500-4-137 (PMC3118157; doi:10.1186/1756-0500-4-137)
Supplement: Additional file 2 — Supplemental Table S1: 100 odorants with structures and all physico-chemical parameters used in Cluster analysis. [file 1756-0500-4-137-S2.XLSX]

## Sheet: Sheet4
No	mol	NAME	Iupac Name	log water solubility (mg/L)	log vol	mol Weight	mol Formula	mol LogP	mol PSA
1		diphenyl ether	phenoxy-benzene	1.1925	-1.6478	170.073	C12H10O	3.29998	6.98613
2		(-) terpinen-4-ol	1-isopropyl-4-methyl-cyclohex-3-enol	2.5872	-1.3695	154.136	C10H18O	2.96013	15.5361
3		butanedione	biacetyl	6	1.754	86.0368	C4H6O2	-0.44802	28.1634
4		D-camphor	1,7,7-trimethyl-bicyclo[2.2.1]heptan-2-one	2.53	-1.1426	152.12	C10H16O	2.60975	14.331
5		(-) beta pinene	6,6-dimethyl-2-methylene-bicyclo[3.1.1]heptane	0.4166	0.46686	136.125	C10H16	3.71963	0
6		piperine	1-(azinan-2-ylamino)-5-(7,9-dioxa-bicyclo[4.3.0]non-3-a-1(6),2,4-trienyl)-penta-2,4-dien-1-one	1.02	-5.551	285.136	C17H19NO3	3.96467	33.4748
7		L-menthol	2-isopropyl-5-methyl-cyclohexanol	2.637	-1.1958	156.151	C10H20O	2.94792	16.0463
8		neryl acetate	3,7-dimethyl-octa-2,6-dienyl ethanoate	1.261	-1.481	196.146	C12H20O2	3.90181	21.6594
9		hexanal	hexanal	3.547	1.053	100.089	C6H12O	1.9393	14.613
10		heptanal	heptanal	3.067	0.5465	114.104	C7H14O	2.42124	14.613
11		S (-) limonene	4-isopropenyl-1-methyl-cyclohex-1-ene	0.66096	0.1583	136.125	C10H16	3.82788	0
12		1-penthanol	pentan-1-ol	4.319	0.342	88.0888	C5H12O	1.59475	17.1655
13		ambroxide	(3aR,5aS,9aS,9bR)-3a,6,6,9a-tetramethyl-2,4,5,5a,7,8,9,	0.3866	-2.4056	236.214	C16H28O	4.88171	8.19362
14		alpha-ionone	9b-octahydro-1H-benzo[e][1]benzofuran	1.4007	-1.267	192.151	C13H20O	4.0462	13.7656
15		R(-) carvone	5-isopropenyl-2-methyl-cyclohex-2-enone	2.5646	-0.9872	150.104	C10H14O	2.52079	13.6784
16		guaiacol	2-methoxy-phenol	3.8589	-0.9872	124.052	C7H8O2	1.56796	24.4169
17		benzaldehyde	benzaldehyde	3.785	0.1038	106.042	C7H6O	1.64876	14.3976
18		methyl butyric acid	2-methyl-butanoic acid	4.44886	-0.3089	102.068	C5H10O2	1.18627	28.9181
19		coumarine	3-oxo-2-oxa-bicyclo[4.4.0]deca-1(6),4,7,9-tetraene	3.7097	-3.0088	146.037	C9H6O2	1.71772	20.6457
20		quinoline	2-aza-bicyclo[4.4.0]deca-1,3,5,7,9-pentaene	3.233	-1.2218	129.058	C9H7N	2.3028	9.00118
21		salicyl aldehyde	2-hydroxy-benzaldehyde	4.028	-0.2269	122.037	C7H6O2	1.26931	30.9457
22		pentanethiol	pentane-1-thiol	2.71475	1.1398	104.066	C5H12S	2.76014	0
23		vanilin	4-hydroxy-3-methoxy-benzaldehyde	3.837	-3.9281	152.047	C8H8O3	1.35936	38.5761
24		euginol	4-allyl-2-methoxy-phenol	2.877	-1.6459	164.084	C10H12O2	2.61237	24.4169
25		toluene	toluene	2.758	1.453	92.0626	C7H8	2.25851	0
26		isopropyl alcohol	propan-2-ol	5.6046	1.657	60.0575	C3H8O	0.523263	16.8465
27		acetone	propan-2-one	5.3422	2.365	58.0419	C3H6O	0.346125	14.4248
28		isoamyl acetate	3-methyl-butyl ethanoate	3.041	0.7482	130.099	C7H14O2	2.00496	21.6594
29		valeraldehyde	pentanal	3.9875	1.4149	86.0732	C5H10O	1.45737	14.613
30		butyric acid	butyric acid	4.8199	0.2175	88.0524	C4H8O2	0.871269	28.8938
31		hexanol	hexan-1-ol	3.77851	-0.0241	102.104	C6H14O	2.07669	17.1655
32		hexanoic acid	hexanoic acid	3.55751	0.47857	116.084	C6H12O2	1.83515	28.8938
33		dipropyldisulphide	1-propyldisulfanylpropane	1.68574	-0.5768	150.054	C6H14S2	3.32676	0
34		cinnamaldehyde	3-phenyl-prop-2-enal	3.21748	-0.9706	132.058	C9H8O	2.28523	14.3415
35		linalool	3,7-dimethyl-octa-1,6-dien-3-ol	2.9786	-1.0706	154.136	C10H18O	3.24588	16.8387
36		geraniol	3,7-dimethyl-octa-2,6-dien-1-ol	2.25	-1.6383	154.136	C10H18O	3.3267	17.1655
37		p-cresol	p-cresol	4.037	-1.1675	108.058	C7H8O	1.99909	17.8554
38		propyl acetate	propyl ethanoate	4.33846	1.5378	102.068	C5H10O2	1.2023	21.6594
39		ethyl butyrate	ethyl butanoate	3.79029	1.10721	116.084	C6H12O2	1.69882	20.6687
40		putrescine	butane-1,4-diamine	6	0.6149	88.1	C4H12N2	-1.24618	42.821
41		spermine	N1,N4-di(3-amino-propyl)-butane-1,4-diamine	6	-3.248	202.216	C10H26N4	-1.50462	66.2617
42		spermidine	N1-(3-amino-propyl)-butane-1,4-diamine	6	-1.4789	145.158	C7H19N3	-1.3754	54.5413
43		lyral	4-(4-hydroxy-4-methyl-pentyl)-cyclohex-3-enecarbaldehyde	3.7853	-4.563	210.162	C13H22O2	3.1553	30.7771
44		caffeine	2,4,7-trimethyl-2,4,7,9-tetraaza-bicyclo[4.3.0]nona-1(6),8-diene-3,5-dione	4.334	1.176	194.08	C8H10N4O2	-0.305944	43.7878
45		4-allyl anisole	1-allyl-4-methoxy-benzene	2.25	-0.7825	148.089	C10H12O	2.99181	7.78216
46		diethyl ether	ethoxy-ethane	4.7781	2.73	74.0732	C4H10O	1.12823	8.19319
47		nerolidol	3,7,11-trimethyl-dodeca-1,6,10-trien-3-ol	0.31597	-3.7447	222.198	C15H26O	5.23946	16.8387
48		phenethyl amine	2-phenyl-ethanamine	4.88	-0.3883	121.089	C8H11N	0.995565	21.3939
49		trans 2-cis-6 nonadienal	nona-2,6-dienal	2.5037	-0.6326	138.104	C9H14O	2.91525	14.613
50		pyrrolidine	azolidine	6	1.797	71.0735	C4H9N	0.387855	12.7571
51		nonanedioic acid	nonanedioic acid	3.38021	-7.9706	188.105	C9H16O4	1.87949	57.2777
52		adipic acid	adipic acid	4.488	-6.4976	146.058	C6H10O4	0.43367	57.2777
53		benzyl cinnamate	phenyl-methyl 3-phenyl-prop-2-enoate	0.967	-5	238.099	C16H14O2	4.29071	20.5011
54		benzyl salicilate	phenyl-methyl 2-hydroxy-benzoate	1.39094	-5.4724	228.079	C14H12O3	3.14917	37.6442
55		R(+)citronellal	3,7-dimethyl-oct-6-enal	1.72	-0.5952	154.136	C10H18O	3.36963	14.613
56		S(-)citronellal	3,7-dimethyl-oct-6-enal	1.72	-0.5952	154.136	C10H18O	3.36963	14.613
57		1,4-cineole	1-isopropyl-4-methyl-7-oxa-bicyclo[2.2.1]heptane	3.54407	0.27875	154.136	C10H18O	3.06078	6.17733
58		carvacrol	5-isopropyl-2-methyl-phenol	3.0969	-1.6345	150.104	C10H14O	2.99726	16.7865
59		p-cymene	p-cymene	1.36922	0.1643	134.11	C10H14	3.3767	0
60		decanol	decan-1-ol	1.568	-2.07	158.167	C10H22O	4.00444	17.1655
61		dimethyl anthranilate	methyl 2-methylamino-benzoate	2.69285	-1.6819	165.079	C9H11NO2	1.63178	31.371
62		ethyl 2-furoate	ethyl oxole-2-carboxylate	3.624	-0.472	140.047	C7H8O3	1.61756	29.5704
63		ethyl octanoate	ethyl octanoate	1.845	-0.6757	172.146	C10H20O2	3.62658	20.6687
64		ethyl guaiacol	4-ethyl-2-methoxy-phenol	3.11727	-1.6055	152.084	C9H12O2	2.46563	24.4169
65		ethyl vanillin	3-ethoxy-4-hydroxy-benzaldehyde	3.45	-4.983	166.063	C9H10O3	1.83744	38.156
66		L-fenchone	1,3,3-trimethyl-bicyclo[2.2.1]heptan-2-one	2.017	-0.1421	152.12	C10H16O	2.52329	14.2295
67		hexanethiol	hexane-1-thiol	2.24797	0.62325	118.082	C6H14S	3.24208	0
68		hexanone	hexan-2-one	4.1673	1.143	100.089	C6H12O	1.80652	13.845
69		hexane	hexane	0.9777	2.17898	86.1096	C6H14	3.23662	0
70		oxalic acid	oxalic acid	5.3424	-3.63	89.9953	C2H2O4	-0.535826	57.3262
71		hydrocynnamic acid	3-phenyl-propanoic acid	3.77	-2.573	150.068	C9H10O2	1.83549	28.6222
72		2-heptanone	heptan-2-one	3.633	0.5865	114.104	C7H14O	2.28846	13.845
73		heptyl acetate	heptyl ethanoate	2.2095	-0.2916	158.131	C9H18O2	3.13006	21.6594
74		isopropyl benzaldehyde	4-isopropyl-benzaldehyde	2.18469	-1.2314	148.089	C10H12O	2.76694	14.3976
75		(-) isopulegol	2-isopropenyl-5-methyl-cyclohexanol	2.0934	-2.3045	154.136	C10H18O	2.78751	16.0463
76		isobutyl acetate	2-methyl-propyl ethanoate	3.7999	1.25	116.084	C6H12O2	1.52302	21.7408
77		isobutylphenyl acetate	2-methyl-propyl 2-phenyl-ethanoate	1.707	-1.4949	192.115	C12H16O2	3.03345	20.7726
78		isopropyl tiglate	1-methyl-ethyl 3-methyl-but-2-enoate	2.69636	0.444	142.099	C8H14O2	2.62471	20.3477
79		lauric acid	dodecanoic acid	0.68215	-4.7959	200.178	C12H24O2	4.72678	28.8938
80		methylheptenone	6-methyl-hept-5-en-2-one	2.05308	-1.145	126.104	C8H14O	2.33971	13.845
81		methylanisole	1-methoxy-2-methyl-benzene	2.65321	0.17609	122.073	C8H10O	2.22854	7.8688
82		methylphenyl acetate	methyl 2-phenyl-ethanoate	3.31597	-0.7852	150.068	C9H10O2	1.75272	20.8173
83		malonic acid	malonic acid	5.88252	-2.8239	104.011	C3H4O4	-0.962452	57.2777
84		myrcene	7-methyl-3-methylene-octa-1,6-diene	0.74819	0.3032	136.125	C10H16	3.90943	0
85		4 nitrotoluene	4 nitrotoluene	2.645	-1.804	141.04	C7H7NO2	1.99	38.5
86		3-nonanone	3-nonanone	2.795	-0.08	142.13	C9H18O	3.27	-13.27
87		octanal	octanal	2.74819	0.07188	128.12	C8H16O	2.90318	14.613
88		octalactone	2-butyl-5-oxo-oxolane	3.55991	-1.5272	142.099	C8H14O2	1.78407	21.4282
89		propanethiol	propane-1,3-dithiol	3.75358	0.13354	108.007	C3H8S2	1.80173	0
90		prenylacetate	3-methyl-but-2-enyl ethanoate	3.11059	0.62014	128.084	C7H12O2	1.90822	21.6594
91		pinacole	2,3-dimethyl-butane-2,3-diol	4.545	-0.3002	118.099	C6H14O2	1.02622	31.9498
92		propylformate	propoxy-methanone	4.342	1.9169	88.0524	C4H8O2	0.884008	22.7559
93		tridecanal	tridecanal	0.34	-2.0237	198.198	C13H26O	5.31288	14.613
94		octanedioic acid	octanedioic acid	4.0755	-6.5406	176.105	C8H16O4	1.39755	57.2777
95		p-tolualdehyde	4-methyl-benzaldehyde	3.356	-0.6021	120.058	C8H8O	2.04991	14.3976
96		tymol	2-isopropyl-5-methyl-phenol	2.95424	-2.6576	150.104	C10H14O	2.99726	16.7865
97		undecanone	undecan-2-one	1.29447	-1.383	170.167	C11H22O	4.21621	13.845
98		farnesol	3,7,11-trimethyl-dodeca-2,6,10-trien-1-ol	0.23	-4.404	222.198	C15H26O	5.32028	17.1655
99		ethylpyrazine	2-ethyl-1,4-diazine	4.4533	0.222	108.069	C6H8N2	0.63704	19.2993
100		dihydrocarvone	5-isopropenyl-2-methyl-cyclohexanone	3.0086	-0.6596	152.12	C10H16O	2.57594	13.6784
